# Supplementary material for: A Diet Enriched with Lacticaseibacillus rhamnosus HN001 and Milk Fat Globule Membrane Alters the Gut Microbiota and Decreases Amygdala GABA a Receptor Expression in Stress-Sensitive Rats
Source: Int J Mol Sci. 2023 Jun 21;24(13):10433. doi: 10.3390/ijms241310433 (PMC10341670; doi:10.3390/ijms241310433)
Supplement: Supplementary file 1 [file ijms-24-10433-s001.zip]

Archive with 1 entries (1 files):
- ijms-2446160-supplementary.pdf
